# Supplementary material for: Randomized Phase 2 Study Comparing Pathological Responses of Resected Colorectal Cancer Metastases after Bevacizumab with mFOLFOX6 or FOLFIRI (BEV-ONCO Trial)
Source: Cancers (Basel). 2022 Feb 24;14(5):1183. doi: 10.3390/cancers14051183 (PMC8909786; doi:10.3390/cancers14051183)
Supplement: Supplementary file 1 [file cancers-14-01183-s001.zip]

Archive with 1 entries (1 files):
- cancers-1555639-supplementary.pdf
